# Supplementary material for: DNA methylation differences in monozygotic twin pairs discordant for schizophrenia identifies psychosis related genes and networks
Source: BMC Med Genomics. 2015 May 6;8:17. doi: 10.1186/s12920-015-0093-1 (PMC4494167; doi:10.1186/s12920-015-0093-1)
Supplement: Additional file 1: — Genes differentially methylated between co-twins in Family 1. The regions represent 138 unique genes. [file 12920_2015_93_MOESM1_ESM.xlsx]

## Sheet: MethylationEnrichedIn2587WithPa
Supplemental Information: Table S1a. Genes differentially methylated between co-twins in Family 1. The regions represent 138 unique genes.
Transcript	Chromosome	Region Start	Region End	Distance to TSS
HIST2H2AA3	1	148085850	148085870	-4907
HIST2H2AA4	1	148085850	148085870	-4907
HIST2H2AA3	1	148085850	148085870	-3382
HIST2H2AA4	1	148085850	148085870	-3382
HIST2H3A	1	148085850	148085870	-4935
HIST2H3C	1	148085850	148085870	-4935
AK2	1	33275973	33275993	-873
CNTN2	1	203305581	203305601	26618
GCSAML	1	245778148	245778168	41165
GCSAML	1	245778148	245778168	29771
GCSAML	1	245778148	245778168	-802
LINC00466	1	63559010	63559030	-3520
FOXD3	1	63559010	63559030	-2288
PRDM16	1	3061919	3061939	86317
TBX19	1	166515976	166515996	-906
CMPK1	1	47571304	47571324	-732
KCNA3	1	111019682	111019702	-2082
KCNA3	1	111019682	111019702	-3761
KCNA3	1	111019682	111019702	-503
SLC41A1	1	204049689	204049709	-904
DIEXF	1	208067030	208067050	-885
PIK3CD	1	9638136	9638156	3759
C1orf200	1	9638136	9638156	-904
KDM4A-AS1	1	43944879	43944899	701
ST3GAL3	1	43944879	43944899	-892
FAM98A	2	33678771	33678791	-904
WASH2P	2	114057003	114057023	-677
LYG1	2	99284976	99284996	-904
PTPN18	2	130846574	130846594	16524
ATP6V1B1	2	71015580	71015600	-906
SLC25A36	3	142142590	142142610	-742
THUMPD3-AS1	3	9414278	9414298	-103
SETD5	3	9414278	9414298	-105
NKIRAS1	3	23933581	23933601	-39
RPL15	3	23933581	23933601	282
RPL15	3	23933581	23933601	-21
RPL15	3	23933581	23933601	-56
RPL15	3	23933581	23933601	-599
MUC4	3	196975464	196975484	47758
LHFPL4	3	9569188	9569208	1279
C3orf18	3	50581039	50581059	-811
C3orf18	3	50581039	50581059	2404
HEMK1	3	50581039	50581059	-854
ALCAM	3	106567543	106567563	-684
SORBS2	4	187115769	187115789	-904
TMEM154	4	153821546	153821566	-778
SNX25	4	186367353	186367373	-905
SMAD5-AS1	5	135499383	135499403	-904
SMAD5	5	135499383	135499403	2950
COMMD10	5	115447700	115447720	-906
TENM2	5	166643495	166643515	-906
TRIM27	6	29000548	29000568	-800
HIST1H1C	6	26164302	26164322	357
PACSIN1	6	34607414	34607434	65598
PACSIN1	6	34607414	34607434	16787
ENPP5	6	46247581	46247601	-874
PPIL4	6	149909769	149909789	-837
TTYH3	7	2653547	2653567	15418
PTPRN2	7	157141154	157141174	932070
KCTD7	7	65730399	65730419	-884
TBRG4	7	45112319	45112339	5533
SNORA5A	7	45112319	45112339	-1712
SNORA5C	7	45112319	45112339	-1152
SNORA5B	7	45112319	45112339	-95
DNAJB6	7	156895498	156895518	73026
UNCX	7	1242530	1242550	3350
GTF2I	7	73709238	73709258	-669
PLEC	8	145068180	145068200	54702
PLEC	8	145068180	145068200	51486
PLEC	8	145068180	145068200	31877
PLEC	8	145068180	145068200	28833
PLEC	8	145068180	145068200	22694
PLEC	8	145068180	145068200	21915
PLEC	8	145068180	145068200	20481
PLEC	8	145068180	145068200	17547
RPL23AP53	8	169134	169154	3165
ZNF596	8	169134	169154	-2983
ZNF596	8	169134	169154	-3046
ZNF596	8	169134	169154	-3243
ZNF596	8	169134	169154	-3306
ZNF596	8	169134	169154	-3396
ZFP41	8	144403919	144403939	3553
ZFP41	8	144403919	144403939	3446
ADCK5	8	145567737	145567757	-755
HEMGN	9	99747860	99747880	-841
ZNF483	9	113326342	113326362	-898
SOHLH1	9	137732516	137732536	-1320
KCNT1	9	137732516	137732536	-1316
PDCD4-AS1	10	112621108	112621128	-455
PDCD4	10	112621108	112621128	-415
C10orf111	10	15179245	15179265	60
RPP38	10	15179245	15179265	60
BEND3P3	10	81111811	81111831	-906
RSU1	10	16900364	16900384	-904
TEX36	10	127362608	127362628	-904
LOC283038	10	127362608	127362628	806
INPP5F	10	121474673	121474693	-856
ADAM8	10	134941267	134941287	-869
OR5B17	11	57884023	57884043	-904
CAPN5	11	76454714	76454734	-906
OR52N2	11	5797216	5797236	-906
OR52N4	11	5731573	5731593	-906
EIF3F	11	7964528	7964548	-895
PANX1	11	93500851	93500871	-871
PUS3	11	125278893	125278913	-566
DDX25	11	125278893	125278913	-558
UBTFL1	11	89457840	89457860	-906
STAT6	12	55792333	55792353	-869
STAT6	12	55792333	55792353	-1976
ESD	13	46270273	46270293	-904
GAS6-AS2	13	113546285	113546305	489
GAS6	13	113546285	113546305	-592
BTF3P11	13	76399660	76399680	-906
ADAM21	14	69993044	69993064	4417
OR4E2	14	21202211	21202231	-906
MOK	14	101842189	101842209	-898
FOXA1	14	37138067	37138087	-3990
TICRR	15	87918941	87918961	-861
SNORD115-33	15	23030052	23030072	2974
SNORD115-34	15	23030052	23030072	1425
SNORD115-35	15	23030052	23030072	-415
SNORD115-11	15	23030052	23030072	-2253
SNORD115-29	15	23030052	23030072	-2253
SNORD115-36	15	23030052	23030072	-2253
SNORD115-43	15	23030052	23030072	-2253
SNORD115-37	15	23030052	23030072	-4154
SNORD116-8	15	22868070	22868090	1399
SNORD116-3	15	22868070	22868090	-1256
SNORD116-9	15	22868070	22868090	-1256
SNORD116-10	15	22868070	22868090	-2263
SNORD116-11	15	22868070	22868090	-4078
BUB1B	15	38295995	38296015	55493
PAK6	15	38295995	38296015	-906
SNORD115-10	15	22983806	22983826	1935
SNORD115-12	15	22983806	22983826	1935
SNORD115-9	15	22983806	22983826	1935
SNORD115-5	15	22983806	22983826	1932
SNORD115-10	15	22983806	22983826	30
SNORD115-11	15	22983806	22983826	-1828
SNORD115-29	15	22983806	22983826	-1828
SNORD115-36	15	22983806	22983826	-1828
SNORD115-43	15	22983806	22983826	-1828
SNORD115-10	15	22983806	22983826	-3830
SNORD115-12	15	22983806	22983826	-3830
SNORD115-9	15	22983806	22983826	-3830
SNORD115-5	15	22983806	22983826	-3833
DAPK2	15	62126479	62126499	-904
RBFOX1	16	6762885	6762905	753752
RBFOX1	16	6762885	6762905	-906
EXOC3L1	16	65782578	65782598	-969
E2F4	16	65782578	65782598	-971
MIR132	17	1904363	1904383	-4310
MIR212	17	1904363	1904383	-3938
HIC1	17	1904363	1904383	-760
HIC1	17	1904363	1904383	-1971
FUT2	19	53890407	53890427	-613
ZNF226	19	49360408	49360428	-627
ZNF226	19	49360408	49360428	-661
ZNF226	19	49360408	49360428	-729
SLC17A7	19	54637517	54637537	-896
S1PR2	19	10203572	10203592	-623
MIR4322	19	10203572	10203592	1483
GNAS	20	56879799	56879819	31609
GNAS	20	56879799	56879819	18368
SYS1-DBNDD2	20	43468281	43468301	43058
DBNDD2	20	43468281	43468301	234
DBNDD2	20	43468281	43468301	212
DBNDD2	20	43468281	43468301	46
DBNDD2	20	43468281	43468301	6
DBNDD2	20	43468281	43468301	-341
DBNDD2	20	43468281	43468301	-1742
GSTTP1	22	22678163	22678183	-904
HPS4	22	25208590	25208610	1220
HPS4	22	25208590	25208610	-2942
SRRD	22	25208590	25208610	-1240
PDGFB	22	37969786	37969806	1098
PDGFB	22	37969786	37969806	-2925
XIST	X	72974756	72974776	14538
BCOR	X	39846274	39846294	75233
BCOR	X	39846274	39846294	-4610
TIMM8A	X	100491393	100491413	-779
TIMM8A	X	100491393	100491413	-1028
BTK	X	100491393	100491413	36456
BTK	X	100491393	100491413	41028
DGKK	X	50231382	50231402	-904
AIFM1	X	129100601	129100621	-904
AIFM1	X	129100601	129100621	26922
