# Supplementary material for: DNA methylation differences in monozygotic twin pairs discordant for schizophrenia identifies psychosis related genes and networks
Source: BMC Med Genomics. 2015 May 6;8:17. doi: 10.1186/s12920-015-0093-1 (PMC4494167; doi:10.1186/s12920-015-0093-1)
Supplement: Additional file 2: — Genes differentially methylated between co-twins in Family 2. The regions represent 330 unique genes. [file 12920_2015_93_MOESM2_ESM.xlsx]

## Sheet: Sheet1
Supplemental Information: Table S1b. Genes differentially methylated between co-twins in Family 2. The regions represent 330 unique genes.
Transcript	Chromosome	Region Start	Region End	Distance to TSS
DVL1	1	1275260	1275280	-904
KIAA1751	1	1901884	1901904	23233
CEP104	1	3763670	3763690	-12
DFFB	1	3763670	3763690	-1
CAMTA1	1	7687801	7687821	919830
CLSTN1	1	9807577	9807597	-439
PTCHD2	1	11461175	11461195	-687
HNRNPCP5	1	13107459	13107479	-545
KAZN	1	15122441	15122461	324641
KAZN	1	15122441	15122461	-751
RUNX3	1	25107194	25107214	56875
RUNX3	1	25107194	25107214	22144
HMGN2	1	26670728	26670748	-741
WDTC1	1	27432713	27432733	-861
RAB42	1	28790511	28790531	-768
RAB42	1	28790511	28790531	-1063
OPRD1	1	29062206	29062226	50965
CSMD2	1	34403910	34403930	-447
CSMD2	1	34403910	34403930	101
C1orf94	1	34403910	34403930	-1141
TCTEX1D4	1	45046099	45046119	-554
BTBD19	1	45046099	45046119	-622
TMEM61	1	55218127	55218147	-906
MAN1A2	1	117710682	117710702	-906
NBPF25P	1	147169424	147169444	206906
DRD5P2	1	147169424	147169444	955
LOC101060524	1	147169424	147169444	955
HIST2H2AA3	1	148085850	148085870	-4907
HIST2H2AA4	1	148085850	148085870	-4907
HIST2H2AA3	1	148085850	148085870	-3382
HIST2H2AA4	1	148085850	148085870	-3382
HIST2H3A	1	148085850	148085870	-4935
HIST2H3C	1	148085850	148085870	-4935
HIST2H2BE	1	148125357	148125377	-500
HIST2H2BE	1	148123735	148123755	1102
HIST2H2AC	1	148125357	148125377	208
HIST2H2AC	1	148123735	148123755	-1394
HIST2H2AB	1	148125357	148125377	714
HIST2H2AB	1	148123735	148123755	2336
LOC100505666	1	153301911	153301931	1161
EFNA4	1	153301911	153301931	-906
CD48	1	158931804	158931824	16442
FCRLB	1	159963081	159963101	5123
FCRLB	1	159963081	159963101	4014
C1orf145	1	226467367	226467387	593
C1orf145	1	226467367	226467387	602
OBSCN	1	226570772	226570792	108318
OBSCN	1	226467367	226467387	4913
MYT1L	2	1920311	1920331	393722
TSSC1	2	3270302	3270322	90339
CCDC121	2	27705190	27705210	40
CCDC121	2	27705190	27705210	193
GPN1	2	27705190	27705210	171
GPN1	2	27705190	27705210	-157
ZFP36L2	2	43307309	43307329	-59
LINC01126	2	43307309	43307329	-525
ABCG5	2	43919524	43919544	-61
ABCG8	2	43919524	43919544	-63
SIX2	2	45094469	45094489	-4422
PSME4	2	54052386	54052406	-904
LIMS1	2	108517237	108517257	0
ACVR2A	2	148318114	148318134	-422
ACVR2A	2	148318114	148318134	-900
OBSL1	2	220136462	220136482	8031
SLC4A3	2	220199610	220199630	-906
PRR21	2	240631724	240631744	-651
OR6B3	2	240631724	240631744	2419
ANO7	2	241798453	241798473	21856
CAND2	3	12826659	12826679	13488
SCN5A	3	38667000	38667020	-832
SCN5A	3	38667000	38667020	-831
RPL29	3	52005903	52005923	-904
ARHGEF3	3	57068583	57068603	19774
SPATA12	3	57068583	57068603	-906
ATXN7	3	63873213	63873233	47940
ATXN7	3	63873213	63873233	14098
ZNF717	3	75917850	75917870	-425
ZNF717	3	75917850	75917870	-904
ARGFX	3	122768542	122768562	-906
ZBTB38	3	142604007	142604027	78262
PCGF3	4	706619	706639	17046
UVSSA	4	1356565	1356585	25461
FGFR3	4	1774162	1774182	9325
C4orf48	4	2012702	2012722	-796
C4orf48	4	2012702	2012722	-853
MSANTD1	4	3219674	3219694	-871
C4orf17	4	100650297	100650317	-867
FRG1	4	191098042	191098062	-906
LOC283788	4	191098042	191098062	-932
PDCD6	5	356365	356385	31629
AHRR	5	356365	356385	-906
SLC6A18	5	1296782	1296802	18312
TERT	5	1346428	1346448	1715
SLC6A3	5	1469888	1469908	28636
LOC100133050	5	99752762	99752782	-904
SOWAHA	5	132176644	132176664	-251
TIFAB	5	134816893	134816913	-904
DRD1	5	174804674	174804694	-904
LOC102577424	5	176103116	176103136	304
PFN3	5	176763553	176763573	-3309
F12	5	176763553	176763573	5611
EXOC2	6	465198	465218	172924
TUBB2B	6	3173705	3173725	-737
HIST1H2AA	6	25834901	25834952	-131
HIST1H2BA	6	25834901	25834952	-164
HIST1H1C	6	26164302	26164322	357
HIST1H1E	6	26264920	26264940	382
HIST1H2BD	6	26264920	26264940	-1388
DPCR1	6	31026612	31026632	9856
ATP6V1G2-DDX39B	6	31620675	31620695	1910
DDX39B	6	31620675	31620695	-2443
SNORD84	6	31620675	31620695	-3740
ATP6V1G2	6	31620675	31620695	1910
NFKBIL1	6	31620675	31620695	-1912
NFKBIL1	6	31620675	31620695	-2637
VEGFA	6	43845650	43845670	-254
VEGFA	6	43845650	43845670	-2030
CD2AP	6	47552558	47552578	-906
DDO	6	110828027	110828047	15400
ECHDC1	6	127706751	127706771	-303
ECHDC1	6	127706751	127706771	-1505
WTAP	6	160067450	160067470	-550
WTAP	6	160067450	160067470	-1052
RPS6KA2-AS1	6	167234121	167234141	-3035
TCP10	6	167718893	167718913	-904
FAM120B	6	170528419	170528439	86703
FAM120B	6	170528419	170528439	82085
FAM120B	6	170528419	170528439	70684
PRKAR1B	7	717528	717548	16292
PRKAR1B	7	717528	717548	15957
PRKAR1B	7	717528	717548	1823
PRKAR1B	7	717528	717548	1556
PRKAR1B	7	717528	717548	1140
C7orf50	7	1122890	1122910	21510
TMEM184A	7	1557219	1557239	5354
MAD1L1	7	1877342	1877362	361748
MAD1L1	7	2056253	2056273	182837
TTYH3	7	2664585	2664605	26456
GRID2IP	7	6510144	6510164	47429
SCIN	7	12594747	12594767	18019
SCIN	7	12594747	12594767	-906
MEOX2	7	15693738	15693758	-904
LOC101927524	7	15693738	15693758	-770
HIBADH	7	27670032	27670052	-886
MYO1G	7	44986098	44986118	-868
HIP1	7	75106363	75106383	99844
SND1	7	127423872	127423892	344434
SND1-IT1	7	127423872	127423892	-906
CNPY1	7	154995456	154995476	23825
PTPRN2	7	157352628	157352648	720596
PTPRN2	7	157941351	157941371	131873
ERICH1-AS1	8	972376	972396	294771
ERICH1-AS1	8	1040976	1040996	363371
ERICH1-AS1	8	977324	977344	299719
ERICH1-AS1	8	780350	780370	102745
ERICH1-AS1	8	905345	905365	227740
MCPH1	8	6411949	6411969	160428
ANGPT2	8	6411949	6411969	-3756
FAM66D	8	12025118	12025138	14418
FAM66D	8	12034583	12034603	23883
LOC392196	8	12025118	12025138	-902
USP17L2	8	12034583	12034603	-904
TACC1	8	38733972	38733992	29111
ADAM5	8	39290413	39290433	-906
UTP23	8	117846997	117847017	-906
TRAPPC9	8	141428560	141428580	108464
TRAPPC9	8	141428560	141428580	109281
SLC45A4	8	142332019	142332039	1872
PTP4A3	8	142509287	142509307	8617
TSNARE1	8	143405544	143405564	76885
PSCA	8	143757951	143757971	9223
PSCA	8	143757951	143757971	-905
SLURP1	8	143821736	143821756	-904
LOC100133669	8	144171219	144171239	-36
LY6E	8	144171219	144171239	-38
ZFP41	8	144409425	144409445	8952
FAM83H	8	144881577	144881597	6306
SCRIB	8	144965172	144965192	4346
SCRIB	8	144959364	144959384	10154
MIR937	8	144965172	144965192	2009
PGM5-AS1	9	70162095	70162115	463
PGM5	9	70162095	70162115	460
C9orf3	9	96807113	96807133	278341
C9orf3	9	96807113	96807133	245361
FSD1L	9	107249215	107249235	-901
ZBTB43	9	128635281	128635301	28175
GPR107	9	131854890	131854910	-896
RXRA	9	136440826	136440846	82689
GPSM1	9	138356958	138356978	15205
GPSM1	9	138351213	138351233	9460
INPP5E	9	138448648	138448668	5410
MAN1B1	9	139117758	139117778	16558
FAM166A	9	139263786	139263806	-1720
C9orf173	9	139263786	139263806	-1728
CACNA1B	9	139936085	139936105	44023
DIP2C	10	620619	620639	104970
DIP2C	10	684962	684982	40627
DIP2C	10	382685	382705	342904
PRR26	10	684962	684982	-906
PRR26	10	684962	684982	-1035
ADARB2	10	1732764	1732784	36887
PRF1	10	72030426	72030446	2092
GPR123	10	134776326	134776346	24828
GPR123	10	134776326	134776346	10586
PKP3	11	383291	383311	-906
C11orf35	11	545626	545646	5134
H19	11	1974422	1974442	1200
MIR675	11	1974422	1974442	196
INS-IGF2	11	2139920	2139940	-904
INS	11	2139920	2139940	-904
HIPK3	11	33235017	33235037	223
HIPK3	11	33235017	33235037	-407
HIPK3	11	33235017	33235037	-1416
TTC17	11	43336141	43336161	-850
MDK	11	46358724	46358744	-166
MDK	11	46358724	46358744	-450
MDK	11	46358724	46358744	-1037
MDK	11	46358724	46358744	-1093
OR5I1	11	55461357	55461377	-904
NRXN2	11	64168118	64168138	79099
NRXN2	11	64168118	64168138	-754
KCNK7	11	65123625	65123645	-3581
MAP3K11	11	65123625	65123645	14652
CARNS1	11	66945049	66945069	5324
FAM86C2P	11	67330288	67330308	-904
MIR3649	12	1642474	1642494	-2666
SPX	12	21571952	21571972	1429
ASCL4	12	106693398	106693418	1106
ACADS	12	119661601	119661621	13647
HNF1A	12	119900006	119900026	-906
EP400	12	131086579	131086599	86161
ANKLE2	12	131819474	131819494	29054
DGKH	13	41512904	41512924	732
TFDP1	13	113308369	113308389	21365
TFDP1	13	113308369	113308389	21312
TMEM255B	13	113606174	113606194	45680
RASA3	13	113824201	113824221	91977
RASA3	13	113856967	113856987	59211
HNRNPC	14	20808383	20808403	-904
ZBTB25	14	64040665	64040685	-357
ZBTB1	14	64040665	64040685	-360
SERPINA12	14	94054839	94054859	-904
C14orf180	14	104116175	104116195	-871
C14orf180	14	104116175	104116195	-2328
C14orf80	14	105036181	105036201	8944
C14orf80	14	105036181	105036201	8616
C14orf80	14	105036181	105036201	7550
SNORD116-8	15	22868070	22868090	1399
SNORD116-3	15	22868070	22868090	-1256
SNORD116-9	15	22868070	22868090	-1256
SNORD116-10	15	22868070	22868090	-2263
SNORD116-11	15	22868070	22868090	-4078
SNORD115-10	15	22983806	22983826	1935
SNORD115-12	15	22983806	22983826	1935
SNORD115-9	15	22983806	22983826	1935
SNORD115-5	15	22983806	22983826	1932
SNORD115-10	15	22983806	22983826	30
SNORD115-11	15	22983806	22983826	-1828
SNORD115-29	15	22983806	22983826	-1828
SNORD115-36	15	22983806	22983826	-1828
SNORD115-43	15	22983806	22983826	-1828
SNORD115-10	15	22983806	22983826	-3830
SNORD115-12	15	22983806	22983826	-3830
SNORD115-9	15	22983806	22983826	-3830
SNORD115-5	15	22983806	22983826	-3833
SNORD115-33	15	23030052	23030072	2974
SNORD115-34	15	23030052	23030072	1425
SNORD115-35	15	23030052	23030072	-415
SNORD115-11	15	23030052	23030072	-2253
SNORD115-29	15	23030052	23030072	-2253
SNORD115-36	15	23030052	23030072	-2253
SNORD115-43	15	23030052	23030072	-2253
SNORD115-37	15	23030052	23030072	-4154
GABRB3	15	24425395	24425415	4
GABRB3	15	24425395	24425415	143902
GABRB3	15	24425395	24425415	87591
GABRB3	15	24425395	24425415	144614
OCA2	15	25689155	25689175	328879
BAHD1	15	38520115	38520135	-568
RHOV	15	38954636	38954656	-856
CALML4	15	66286407	66286427	-904
CLN6	15	66286407	66286427	22708
CELF6	15	70369057	70369077	30265
CELF6	15	70369057	70369077	16634
CELF6	15	70369057	70369077	30503
CD276	15	71762795	71762815	-860
MTHFS	15	77977330	77977350	-647
MTHFS	15	77977330	77977350	-883
MTHFS	15	77977330	77977350	-935
ST20-MTHFS	15	77977330	77977350	25154
ZNF710	15	88345120	88345140	-616
IGF1R	15	97009952	97009972	-312
PRKXP1	15	98914519	98914539	2473
RAB40C	16	604302	604322	24944
RAB40C	16	604302	604322	24632
RAB40C	16	604302	604322	24224
RAB40C	16	604302	604322	24128
WDR90	16	657369	657389	18005
RHOT2	16	657369	657389	-695
CHTF18	16	773832	773852	-4771
TRAF7	16	2155184	2155204	9384
ZSCAN10	16	3079775	3079795	9525
ZSCAN10	16	3079775	3079795	3068
SNX29	16	12118466	12118486	140363
PDILT	16	20325935	20325955	-2400
ACSM5	16	20325935	20325955	-2402
TP53TG3	16	32596474	32596494	-1522
TP53TG3B	16	32596474	32596494	-1522
TP53TG3C	16	32596474	32596494	-1524
TP53TG3	16	33111540	33111560	-1524
TP53TG3B	16	33111540	33111560	-1524
TP53TG3C	16	33111540	33111560	-1526
TP53TG3	16	33168075	33168095	-1524
TP53TG3B	16	33168075	33168095	-1524
TP53TG3C	16	33168075	33168095	-1526
CTCF	16	66153279	66153299	-512
BANP	16	86591053	86591073	48514
BANP	16	86591053	86591073	40075
BANP	16	86591053	86591073	29928
IL17C	16	87228505	87228525	-3977
CBFA2T3	16	87489347	87489367	81639
CBFA2T3	16	87489347	87489367	45743
SLC22A31	16	87795446	87795466	-1415
CPNE7	16	88174559	88174579	4882
SPIRE2	16	88428574	88428594	6166
TCF25	16	88488219	88488239	20724
RPH3AL	17	206061	206081	-3427
FLJ36000	17	21827263	21827283	-906
SRCIN1	17	33968132	33968152	47558
CNTNAP1	17	38092471	38092491	4313
VAT1	17	38429338	38429358	-1352
RND2	17	38429338	38429358	-1426
ATXN7L3	17	39632047	39632067	-991
ARL17A	17	41944466	41944486	67919
LRRC37A2	17	41944466	41944486	-906
WNT3	17	42251986	42252006	-860
SP6	17	43280191	43280211	3305
SP6	17	43280191	43280211	8029
NGFR	17	44927754	44927774	100
TEX2	17	59695170	59695190	-754
RPTOR	17	76132310	76132330	-890
CHMP6	17	76579427	76579447	-789
LDLRAD4	18	13489230	13489250	280501
LDLRAD4	18	13252790	13252810	44061
LDLRAD4	18	13489230	13489250	221126
KATNAL2	18	42804957	42804977	24172
KATNAL2	18	42810872	42810892	30087
KATNAL2	18	42798912	42798932	18127
TCEB3CL	18	42798912	42798932	-542
TCEB3CL2	18	42798912	42798932	-306
TCEB3C	18	42804957	42804977	-424
TCEB3CL	18	42804957	42804977	-660
TCEB3CL2	18	42804957	42804977	-424
TCEB3C	18	42810872	42810892	-424
TCEB3CL	18	42810872	42810892	-660
RAB27B	18	50645912	50645932	-774
BCL2	18	59136592	59136612	982
SALL3	18	74840102	74840122	-1141
NFATC1	18	75281489	75281509	24729
NFATC1	18	75281489	75281509	20227
CTDP1	18	75555426	75555446	14637
CTDP1	18	75555426	75555446	13008
PQLC1	18	75777134	75777154	35488
FSTL3	19	631247	631267	3858
HMHA1	19	1017228	1017248	306
HMHA1	19	1017228	1017248	-917
HMHA1	19	1017228	1017248	-4972
DAZAP1	19	1371068	1371088	12500
MKNK2	19	1989481	1989501	12743
AP3D1	19	2066512	2066532	36025
KDM4B	19	4995039	4995059	74915
PTPRS	19	5244600	5244620	47195
STXBP2	19	7618186	7618206	10199
ZNF564	19	12527452	12527472	-4095
FCHO1	19	17722410	17722430	2883
FCHO1	19	17722410	17722430	-856
MAST3	19	18095801	18095821	26198
POP4	19	34793172	34793192	4162
PLEKHF1	19	34847241	34847261	-906
ZNF829	19	42099041	42099061	-7
ZNF829	19	42099041	42099061	-277
ZNF568	19	42099041	42099061	-10
PPP1R13L	19	50591427	50591447	10001
PPP1R13L	19	50591427	50591447	8706
RPL13A	19	54683534	54683554	911
RPL13AP5	19	54683534	54683554	857
SNORD32A	19	54683534	54683554	-1481
SNORD33	19	54683534	54683554	-2132
SNORD34	19	54683534	54683554	-2422
SNORD35A	19	54683534	54683554	-2690
PRR12	19	54789900	54789920	3176
SHANK1	19	55881768	55881788	30220
FIZ1	19	60805831	60805851	-3125
ZNF524	19	60805831	60805851	2289
NLRP4	19	61061344	61061364	21588
ZNF552	19	63018998	63019018	-904
MIR4754	19	63589522	63589542	496
RPS5	19	63589522	63589542	-906
BMP2	20	6695915	6695935	-810
RRBP1	20	17611434	17611454	-505
FAM182B	20	25725783	25725803	-904
FAM182B	20	25725783	25725803	4125
FRG1B	20	28224614	28224634	-906
EPB41L1	20	34143906	34143926	1066
EPB41L1	20	34143906	34143926	-120
GNAS	20	56879799	56879819	31609
GNAS	20	56879799	56879819	18368
CABLES2	20	60405040	60405060	10675
LOC63930	20	61145881	61145901	34701
LINC01056	20	61145881	61145901	6073
YTHDF1	20	61318845	61318865	-861
ARFGAP1	20	61389848	61389868	15266
ARFGAP1	20	61389848	61389868	3936
MIR4326	20	61389848	61389868	1243
COL20A1	20	61394057	61394077	-906
ZBTB46	20	61848829	61848849	58452
LINC00310	21	34473922	34473942	-906
MORC3	21	36613431	36613451	-906
LINC00111	21	41971605	41971625	-906
DNMT3L	21	44507432	44507452	-904
PCNT	21	46628030	46628050	59566
ATP6V1E1	22	16492493	16492513	-904
C22orf34	22	48411744	48411764	25431
C22orf34	22	48395329	48395349	41846
TRABD	22	48965689	48965709	-778
SHOX	X	523098	523118	18019
XAGE1A	X	52277169	52277189	-80
XAGE1A	X	52277169	52277189	-233
XAGE1A	X	52277169	52277189	-289
XAGE1B	X	52277169	52277189	-80
XAGE1B	X	52277169	52277189	-233
XAGE1B	X	52277169	52277189	-289
XAGE1C	X	52277169	52277189	-80
XAGE1C	X	52277169	52277189	-233
XAGE1C	X	52277169	52277189	-289
XAGE1D	X	52277169	52277189	-80
XAGE1D	X	52277169	52277189	-233
XAGE1D	X	52277169	52277189	-289
XAGE1E	X	52277169	52277189	-80
XAGE1E	X	52277169	52277189	-233
XAGE1E	X	52277169	52277189	-289
XAGE1A	X	52550109	52550129	-80
XAGE1A	X	52550109	52550129	-233
XAGE1A	X	52550109	52550129	-289
XAGE1B	X	52550109	52550129	-80
XAGE1B	X	52550109	52550129	-233
XAGE1B	X	52550109	52550129	-289
XAGE1C	X	52550109	52550129	-80
XAGE1C	X	52550109	52550129	-233
XAGE1C	X	52550109	52550129	-289
XAGE1D	X	52550109	52550129	-80
XAGE1D	X	52550109	52550129	-233
XAGE1D	X	52550109	52550129	-289
XAGE1E	X	52550109	52550129	-80
XAGE1E	X	52550109	52550129	-233
XAGE1E	X	52550109	52550129	-289
XAGE1A	X	52563003	52563023	-80
XAGE1A	X	52563003	52563023	-233
XAGE1A	X	52563003	52563023	-289
XAGE1B	X	52563003	52563023	-80
XAGE1B	X	52563003	52563023	-233
XAGE1B	X	52563003	52563023	-289
XAGE1C	X	52563003	52563023	-80
XAGE1C	X	52563003	52563023	-233
XAGE1C	X	52563003	52563023	-289
XAGE1D	X	52563003	52563023	-80
XAGE1D	X	52563003	52563023	-233
XAGE1D	X	52563003	52563023	-289
XAGE1E	X	52563003	52563023	-80
XAGE1E	X	52563003	52563023	-233
XAGE1E	X	52563003	52563023	-289
XIST	X	72974756	72974776	14538
H2BFWT	X	103153633	103153653	1263
IL1RAPL2	X	104352919	104352939	655267
TEX13A	X	104352919	104352939	-885
SPANXN1	X	144135873	144135893	-906
HCFC1	X	152873319	152873339	16675
